# Supplementary material for: Machine Learning for Evaluating the Cytotoxicity of Mixtures of Nano-TiO2 and Heavy Metals: QSAR Model Apply Random Forest Algorithm after Clustering Analysis
Source: Molecules. 2022 Sep 19;27(18):6125. doi: 10.3390/molecules27186125 (PMC9500633; doi:10.3390/molecules27186125)
Supplement: Supplementary file 1 [file molecules-27-06125-s001.zip]

Archive with 3 entries (2 files):
- molecules-1862861-supplementary/
- molecules-1862861-supplementary/Supplementary Material.pdf
- molecules-1862861-supplementary/Table S1.xlsx
