# Supplementary material for: Machine Learning for Evaluating the Cytotoxicity of Mixtures of Nano-TiO2 and Heavy Metals: QSAR Model Apply Random Forest Algorithm after Clustering Analysis
Source: Molecules. 2022 Sep 19;27(18):6125. doi: 10.3390/molecules27186125 (PMC9500633; doi:10.3390/molecules27186125)
Supplement: Supplementary file 1 [file molecules-27-06125-s001.zip › molecules-1862861-supplementary/Table S1.xlsx]

## Sheet: Table S1 Model details
Table S1 Model details
Serial number	Heavy metal substance	Highest orbital energy (10-9kJ/L)	Lowest orbital energy (10-9kJ/L)	Ionization potentials (10-9kJ/L)	Electron affinity (10-9kJ/L)	Absolute electronegativity (10-9kJ/L)	Absolute hardness (10-9kJ/L)	Molecular energy (10-9kJ/L)	Adsorption energy (10-9kJ/L)	Observed value	Predicted value						Training set(T) /Test set(P)
											AdaBoost	RF	A	B	C	D
1	CdCl2	-9.62455	-5.89445	12.7935	2.54795	7.67074	5.1228	-5993.26	-286.742	0.923757	0.655447	0.754288	0.923757		0.923757		T
2	CdCl2	-12.7464	-7.09715	16.7853	3.14016	9.9627	6.82254	-6773.83	-286.742	0.748372	0.655447	0.710441	0.792218		0.748372		T
3	CdCl2	-15.8682	-8.29985	20.777	3.73238	12.2547	8.52229	-7554.39	-286.742	0.670504	0.655447	0.672511	0.678427			0.669359	P
4	CdCl2	-18.99	-9.50255	24.7687	4.32459	14.5466	10.222	-8334.95	-286.742	0.59665	0.655447	0.584745	0.678427		0.59665		T
5	CdCl2	-22.1118	-10.7053	28.7604	4.91681	16.8386	11.9218	-9115.52	-286.742	0.549028	0.655447	0.549028	0.549028		0.59665		T
6	CdCl2	-25.2336	-11.908	32.7521	5.50902	19.1305	13.6215	-9896.08	-286.742	0.497447	0.619102	0.510343	0.523238		0.497447		T
7	CdCl2	-28.3554	-13.1107	36.7438	6.10124	21.4225	15.3213	-10676.6	-286.742	0.483845	0.619102	0.475715	0.487282		0.483845		T
8	CdCl2	-31.4772	-14.3134	40.7355	6.69345	23.7145	17.021	-11457.2	-286.742	0.451325	0.619102	0.467585	0.464147		0.483845		T
9	CdCl2	-34.599	-15.5161	44.7272	7.28567	26.0064	18.7208	-12237.8	-286.742	0.404908	0.619102	0.53716	0.464147		0.404908		T
10	ZnCl2	-25.9398	-11.434	33.6203	5.03014	19.3252	14.2951	-10947.9	-304.345	0.963058	0.800912	0.963058	0.938709		0.963058		T
11	ZnCl2	-35.6583	-14.8051	46.0295	6.56735	26.2984	19.7311	-13815.5	-304.345	0.946719	0.79967	0.917212	0.917212			0.884994	P
12	ZnCl2	-45.3768	-18.1762	58.4387	8.10455	33.2716	25.1671	-16683.1	-304.345	0.928497	0.79967	0.909927	0.917212			0.884994	P
13	ZnCl2	-55.0953	-21.5473	70.8479	9.64175	40.2448	30.6031	-19550.6	-304.345	0.933915	0.818751	0.873681	0.917706		0.933915		T
14	ZnCl2	-64.8138	-24.9184	83.2572	11.179	47.2181	36.0391	-22418.2	-304.345	0.905722	0.79967	0.81556	0.903609		0.905722		T
15	ZnCl2	-74.5323	-28.2895	95.6664	12.7162	54.1913	41.4751	-25285.8	-304.345	0.89727	0.79967	0.855359	0.813447		0.89727		T
16	ZnCl2	-84.2508	-31.6606	108.076	14.2534	61.1645	46.9111	-28153.4	-304.345	0.798697	0.697065	0.763276	0.652617			0.884994	P
17	ZnCl2	-93.9693	-35.0317	120.485	15.7906	68.1377	52.3471	-31021	-304.345	0.291803	0.597318	0.517193	0.363493			0.677783	P
18	ZnCl2	-103.688	-38.4028	132.894	17.3278	75.1109	57.7831	-33888.6	-304.345	0.086304	0.103421	0.196963	0.178174		0.086304		T
19	MnCl2	-15.7884	-10.3999	21.4189	3.15188	12.2854	9.13349	-9227.05	-342.435	0.94278	0.800912	0.94278	0.938024		0.748372		T
20	MnCl2	-25.074	-16.108	34.0359	4.34803	19.192	14.8439	-13241.4	-342.435	0.885938	0.800912	0.791495	0.885938		0.885938		T
21	MnCl2	-34.3596	-21.8161	46.6529	5.54418	26.0986	20.5544	-17255.8	-342.435	0.775729	0.79967	0.909927	0.8638			0.884994	P
22	MnCl2	-43.6452	-27.5242	59.27	6.74033	33.0052	26.2648	-21270.1	-342.435	0.729624	0.79967	0.768702	0.729624		0.404908		T
23	MnCl2	-52.9308	-33.2323	71.887	7.93648	39.9117	31.9753	-25284.5	-342.435	0.684309	0.79967	0.85229	0.763873			0.884994	P
24	MnCl2	-62.2164	-38.9404	84.504	9.13263	46.8183	37.6857	-29298.8	-342.435	0.556257	0.697065	0.599599	0.599599		0.556257		T
25	MnCl2	-71.502	-44.6485	97.1211	10.3288	53.7249	43.3961	-33313.2	-342.435	0.528942	0.697065	0.579112	0.599599		0.528942		T
26	MnCl2	-80.7876	-50.3566	109.738	11.5249	60.6315	49.1066	-37327.5	-342.435	0.453785	0.597318	0.473363	0.480982		0.453785		T
27	MnCl2	-90.0732	-56.0647	122.355	12.7211	67.5381	54.817	-41341.9	-342.435	0.456943	0.597318	0.456153	0.456153		0.456943		T
28	CoCl2	-39.0108	-29.9118	51.8495	10.5916	31.2206	20.6289	-22712	-383.43	0.872341	0.79967	0.804629	0.807215		0.905722		T
29	CoCl2	-71.5188	-55.1318	94.8971	19.2276	57.0623	37.8348	-40211.3	-383.43	0.630281	0.6254	0.619685	0.645965		0.630281		T
30	CoCl2	-104.027	-80.3518	137.945	27.8635	82.9041	55.0406	-57710.6	-383.43	0.593672	0.597318	0.558046	0.593672		0.593672		T
31	CoCl2	-136.535	-105.572	180.992	36.4994	108.746	72.2465	-75209.9	-383.43	0.564105	0.456802	0.402648	0.502184			0.677783	P
32	CoCl2	-169.043	-130.792	224.04	45.1353	134.588	89.4524	-92709.1	-383.43	0.496869	0.456802	0.483746	0.410696			0.4582	P
33	CoCl2	-201.551	-156.012	267.088	53.7712	160.429	106.658	-110208	-383.43	0.410696	0.456802	0.454795	0.410696		0.410696		T
34	CoCl2	-234.059	-181.232	310.135	62.4071	186.271	123.864	-127708	-383.43	0.336248	0.351311	0.35486	0.373472		0.410696		T
35	CoCl2	-266.567	-206.452	353.183	71.043	212.113	141.07	-145207	-383.43	0.302339	0.351311	0.323242	0.313107		0.410696		T
36	CoCl2	-299.075	-231.672	396.231	79.6789	237.955	158.276	-162706	-383.43	0.277592	0.351311	0.283779	0.277592		0.410696		T
37	CuSO4	-38.1498	-21.1278	49.9857	16.0182	33.002	16.9838	-55899.8	-715.619	0.926261	0.795944	0.883976		0.789052		0.926261	T
38	CuSO4	-69.7968	-37.5638	91.1697	30.0806	60.6251	30.5445	-106587	-715.619	0.797445	0.795944	0.767529		0.821485		0.926261	T
39	CuSO4	-101.444	-53.9998	132.354	44.143	88.2483	44.1053	-157274	-715.619	0.750454	0.6254	0.664199		0.684203	0.630281		P
40	CuSO4	-133.091	-70.4358	173.537	58.2054	115.871	57.666	-207961	-715.619	0.677783	0.500677	0.52225		0.596169		0.677783	T
41	CuSO4	-164.738	-86.8718	214.721	72.2679	143.495	71.2268	-258648	-715.619	0.454005	0.456802	0.319038		0.4317		0.454005	T
42	CuSO4	-196.385	-103.308	255.905	86.3303	171.118	84.7875	-309335	-715.619	0.208377	0.208377	0.227557		0.276886		0.208377	T
43	CuSO4	-228.032	-119.744	297.089	100.393	198.741	98.3482	-360022	-715.619	0.088078	0.0696185	0.197482		0.112911		0.208377	T
44	CuSO4	-259.679	-136.18	338.273	114.455	226.364	111.909	-410709	-715.619	0.0326996	0.0445508	0.122431		0.0821449		0.00102362	T
45	CuSO4	-291.326	-152.616	379.457	128.518	253.987	125.47	-461396	-715.619	0.00102362	0.0445508	0.0848297		0.0680667		0.00102362	T
46	NiCl2	-37.6818	-29.2788	48.1988	20.2082	34.2035	13.9953	-25134.5	-407.876	0.884994	0.79967	0.81072		0.768406		0.884994	T
47	NiCl2	-68.8608	-53.8658	87.5958	38.4606	63.0282	24.5676	-45056.2	-407.876	0.757846	0.795944	0.619685		0.791234	0.630281		P
48	NiCl2	-100.04	-78.4528	126.993	56.7131	91.8529	35.1399	-64978	-407.876	0.643561	0.6254	0.584386		0.700484	0.630281		P
49	NiCl2	-131.219	-103.04	166.39	74.9655	120.678	45.7121	-84899.7	-407.876	0.587896	0.6254	0.572346		0.607084		0.587896	T
50	NiCl2	-162.398	-127.627	205.787	93.218	149.502	56.2844	-104821	-407.876	0.525694	0.597318	0.541245		0.525106		0.525694	T
51	NiCl2	-193.577	-152.214	245.184	111.47	178.327	66.8566	-124743	-407.876	0.498894	0.456802	0.498894		0.502718		0.4582	T
52	NiCl2	-224.756	-176.801	284.581	129.723	207.152	77.4289	-144665	-407.876	0.490002	0.456802	0.498894		0.493209	0.410696		P
53	NiCl2	-255.935	-201.388	323.978	147.975	235.976	88.0012	-164587	-407.876	0.48624	0.4582	0.4582		0.456874	0.410696		P
54	NiCl2	-287.114	-225.975	363.375	166.228	264.801	98.5734	-184508	-407.876	0.4582	0.4582	0.4582		0.42863		0.4582	T
55	Pb (NO3) 2	-7.94445	-5.7029	10.5977	2.62312	6.61044	3.98731	-8031.73	-772.77	0.668436	0.619102	0.581122		0.654177		0.669359	T
56	Pb (NO3) 2	-9.38615	-6.71405	12.3937	3.29052	7.84209	4.55158	-10850.8	-772.77	0.545031	0.619102	0.519419		0.558195		0.545031	T
57	Pb (NO3) 2	-10.8279	-7.7252	14.1896	3.95791	9.07375	5.11584	-13669.8	-772.77	0.457821	0.619102	0.468196		0.521718	0.59665		P
58	Pb (NO3) 2	-12.2696	-8.73635	15.9855	4.6253	10.3054	5.68011	-16488.8	-772.77	0.442585	0.619102	0.442585		0.481431		0.442585	T
59	Pb (NO3) 2	-13.7113	-9.7475	17.7814	5.29269	11.5371	6.24437	-19307.9	-772.77	0.446332	0.480034	0.442585		0.463911	0.497447		P
60	Pb (NO3) 2	-15.153	-10.7587	19.5774	5.96008	12.7687	6.80864	-22126.9	-772.77	0.387345	0.480034	0.387345		0.379001		0.366531	T
61	Pb (NO3) 2	-16.5947	-11.7698	21.3733	6.62747	14.0004	7.3729	-24945.9	-772.77	0.366531	0.480034	0.377958		0.37297		0.366531	T
62	Pb (NO3) 2	-18.0364	-12.781	23.1692	7.29487	15.232	7.93717	-27765	-772.77	0.370611	0.472685	0.36035		0.36377		0.370611	T
63	Pb (NO3) 2	-19.4781	-13.7921	24.9651	7.96226	16.4637	8.50143	-30584	-772.77	0.350088	0.472685	0.355219		0.356929		0.350088	T
64	SbCl3	-9.49045	-6.84535	12.6443	3.04025	7.84225	4.802	-5715.58	-259.041	0.669359	0.540104	0.604732		0.582249		0.669359	T
65	SbCl3	-12.4782	-8.99895	16.4867	4.12477	10.3057	6.18096	-6218.46	-259.041	0.540104	0.540104	0.572418		0.496078		0.669359	T
66	SbCl3	-15.4659	-11.1526	20.3291	5.20929	12.7692	7.55991	-6721.34	-259.041	0.274668	0.274668	0.373341		0.319121		0.669359	T
67	SbCl3	-18.4536	-13.3062	24.1715	6.29381	15.2327	8.93886	-7224.22	-259.041	0.0830929	0.274668	0.209656		0.187985	0.483845		P
68	SbCl3	-21.4413	-15.4598	28.014	7.37833	17.6961	10.3178	-7727.1	-259.041	0.0176957	0.0146182	0.0140412		0.0724071	0.404908		P
69	SbCl3	-24.429	-17.6134	31.8564	8.46285	20.1596	11.6968	-8229.98	-259.041	0.0146182	0.0146182	0.0140412		0.0141053		0.0146182	T
70	SbCl3	-27.4167	-19.767	35.6988	9.54737	22.6231	13.0757	-8732.86	-259.041	0.0123101	0.0138488	0.0128871		0.0125665		0.0123101	T
71	SbCl3	-30.4044	-21.9206	39.5412	10.6319	25.0866	14.4547	-9235.73	-259.041	0.0123101	0.0138488	0.0106751		0.0115834		0.0123101	T
72	SbCl3	-33.3921	-24.0742	43.3837	11.7164	27.55	15.8336	-9738.61	-259.041	0.00577034	0.0138488	0.0106751		0.00867688		0.0123101	T
